# Supplementary material for: Early Activation of the Innate Immunity and Specific Cellular Immune Pathways after Vaccination with a Live Intranasal Viral Vaccine and Challenge with Bovine Parainfluenza Type 3 Virus
Source: Vaccines (Basel). 2022 Jan 11;10(1):104. doi: 10.3390/vaccines10010104 (PMC8777984; doi:10.3390/vaccines10010104)
Supplement: Supplementary file 1 [file vaccines-10-00104-s001.zip]

Archive with 1 entries (1 files):
- vaccines-1480186-supplementary.xlsx
