# Supplementary material for: Early Activation of the Innate Immunity and Specific Cellular Immune Pathways after Vaccination with a Live Intranasal Viral Vaccine and Challenge with Bovine Parainfluenza Type 3 Virus
Source: Vaccines (Basel). 2022 Jan 11;10(1):104. doi: 10.3390/vaccines10010104 (PMC8777984; doi:10.3390/vaccines10010104)
Supplement: Supplementary file 1 [file vaccines-10-00104-s001.zip › vaccines-1480186-supplementary.xlsx]

## Sheet: Sheet1
Supplemental Table S1. Normalized values of the expression levels of the 84 bovine genes involved in an immune response, for each time point, for each idividual animal, and the calculated fold change (including p-values) between different time points.
Target gene information				Vaccinated group																																										Control group
Gene symbol	Unigene	Refseq	Description	3283 V:T=0	3838 V:T=0	9513 V:T=0	9983 V:T=0	3290 V:T=0	6932 V:T=0	AVERAGE Ct	3283 V:T=2	3838 V:T=2	9513 V:T=2	9983 V:T=2	3290 V:T=2	6932 V:T=2	AVERAGE Ct	3283 V:T=5	3838 V:T=5	9513 V:T=5	9983 V:T=5	3290 V:T=5	6932 V:T=5	AVERAGE Ct	3283 V:T=7	3838 V:T=7	9513 V:T=7	9983 V:T=7	3290 V:T=7	6932 V:T=7	AVERAGE Ct	3283 V:T=9	3838 V:T=9	9513 V:T=9	9983 V:T=9	3290 V:T=9	6932 V:T=9	AVERAGE Ct	3283 V:T=12	3838 V:T=12	9513 V:T=12	9983 V:T=12	3290 V:T=12	6932 V:T=12	AVERAGE Ct	7170 T=0	7342 T=0	8289 T=0	6933 T=0
APCS	Bt.17678	NM_001034466	Amyloid P component, serum	0.000111164	0.000130515	0.000152862	0.0001187	0.000125874	0.00019034	0.000138243	0.000128596	0.000148007	8.66623e-05	0.000140711	0.000106524	0.00019034	0.000133474	0.000119067	0.000138124	0.00028657	0.000107482	0.000129124	0.000137705	0.000153012	0.000153096	0.000107336	0.000126407	0.000116385	0.000120258	0.000192147	0.000135938	0.000135811	0.000132231	0.000146604	0.000122129	0.000163085	0.000198932	0.000149799	0.000143762	0.000203744	0.000140062	0.000182354	0.000402938	0.000157277	0.000205023	0.000197887	0.00022511	0.000197833	0.000172315
BOLA	Bt.88540	NM_001193296	MHC class I heavy chain	8.25137	9.86884	7.73802	6.84991	9.59846	9.59995	8.65109	15.8106	10.1589	7.59298	11.6877	5.13489	5.55015	9.32255	15.9608	8.87572	17.2974	14.6324	10.029	19.9805	14.4627	13.7241	10.3682	12.4732	11.7077	10.3398	25.6882	14.0502	15.121	8.89501	17.4137	12.6563	12.0509	19.1009	14.2063	12.1419	12.2829	13.2146	14.1919	11.1138	12.0308	12.496	20.6798	18.1529	10.1532	5.89738
BOLA-A	Bt.88540	NM_001040554	Major histocompatibility complex, class I, A -A	0.0495956	0.034243	0.0521806	0.0403774	0.0346244	0.074633	0.047609	0.0546871	0.0338907	0.0384894	0.0566183	0.0257018	0.0551027	0.0440817	0.0313166	0.0393416	0.058602	0.0436908	0.0379388	0.0470268	0.0429861	0.0612329	0.0354445	0.0362517	0.0297804	0.0374528	0.044905	0.0408445	0.0424189	0.0412154	0.0408595	0.0444557	0.0269227	0.0580466	0.0423198	0.0436264	0.0365795	0.0461131	0.0463915	0.0299826	0.0517981	0.0424152	0.0577403	0.0591739	0.0340432	0.024658
C3	Bt.19562	NM_001040469	Complement component 3	1.59831	1.50895	1.95481	2.36223	0.398121	2.06169	1.64735	1.48953	0.698718	0.762172	1.42632	0.56004	0.404694	0.890245	0.599911	1.13511	0.425939	0.596024	0.398501	0.68988	0.640895	0.422211	0.159847	0.180987	0.064839	0.68898	0.45177	0.328106	0.566781	0.179117	0.353482	0.313474	0.544206	0.237427	0.365748	0.39272	0.543102	0.405045	0.551996	0.270742	0.35594	0.419924	0.725482	1.40622	0.365725	0.265394
CASP1	Bt.52059	XM_002692921	Caspase 1, apoptosis-related cysteine peptidase (interleukin 1, beta, convertase)	0.0667232	0.0383738	0.046885	0.0489628	0.0643195	0.0709539	0.0560364	0.0854917	0.103587	0.0539141	0.0737484	0.0593793	0.0866273	0.0771247	0.10591	0.0776099	0.133095	0.0952173	0.113982	0.12074	0.107759	0.16966	0.115512	0.091342	0.0408755	0.12317	0.0856732	0.104372	0.120915	0.121392	0.0810521	0.101911	0.0852849	0.0785959	0.0981917	0.102641	0.103368	0.0878158	0.0991879	0.108534	0.0913153	0.0988103	0.0802205	0.0784882	0.0726926	0.034873
CCL2	Bt.2408	NM_174006	Chemokine (C-C motif) ligand 2	0.0147523	0.00442687	0.0681573	0.0245661	0.00455272	0.00500231	0.0202429	0.0329671	0.00508385	0.00201563	0.0247587	0.00306087	0.0180037	0.014315	0.109608	0.200453	0.182061	0.383223	0.100656	0.573145	0.258191	2.90475	0.701108	0.328582	0.488888	0.520185	0.227728	0.861874	0.00890958	0.00235508	0.134815	0.0109765	0.00739661	0.0356798	0.0333554	0.00329616	0.0136195	0.0357947	0.00129273	0.170868	0.0623858	0.0478761	0.122784	0.00929597	0.00431747	0.0174626
CCL5	Bt.552	NM_175827	Chemokine (C-C motif) ligand 5	0.0292223	0.0169064	0.0208397	0.0389928	0.0216644	0.0121328	0.023293	0.0433041	0.0143461	0.0150812	0.023732	0.0224191	0.00934013	0.0213704	0.157792	0.0647282	0.123923	0.223003	0.0953494	0.213126	0.14632	0.52722	0.306258	0.534437	0.376667	0.100898	0.328392	0.362312	0.256795	0.0353323	0.0891532	0.0426894	0.0634571	0.0526942	0.0900202	0.0471976	0.027167	0.0255445	0.0371248	0.0739452	0.0446661	0.0426075	0.0307286	0.0397541	0.042101	0.025296
CCR4	Bt.29981	NM_001100293	Chemokine (C-C motif) receptor 4	0.00151976	0.00138284	0.00265262	0.00235822	0.000874789	0.00205878	0.00180784	0.00240388	0.000412533	0.000628021	0.000882732	0.00221389	0.000824061	0.00122752	0.00156756	0.000949749	0.000816433	0.00221317	0.000835116	0.00121383	0.00126598	0.000734328	0.00173799	0.00118205	0.00101905	0.001738	0.000739118	0.00119176	0.00294886	0.000816445	0.0015325	0.000209252	0.000163085	0.000407298	0.00101291	0.000143762	0.00230191	0.00450758	0.000182354	0.000402938	0.00277235	0.00171848	0.00355505	0.00146759	0.000197833	0.00164931
CCR5	Bt.21331	NM_001011672	Chemokine (C-C motif) receptor 5	0.00628076	0.00434074	0.00622676	0.00768345	0.00307913	0.00553091	0.00552362	0.0105651	0.00356767	0.00463704	0.00746678	0.00472168	0.00190682	0.00547751	0.0178117	0.0123825	0.0191025	0.0352317	0.01306	0.0239844	0.0202621	0.126825	0.0915948	0.0847025	0.109014	0.0459793	0.0671486	0.0875439	0.0300009	0.00488976	0.0173334	0.00737259	0.020743	0.00873201	0.0148453	0.00587648	0.0104602	0.00599742	0.00665665	0.0187199	0.0113604	0.00984518	0.00868496	0.00895988	0.00407376	0.00536292
CCR6	Bt.106551	NM_001194961	Chemokine (C-C motif) receptor 6	0.00501466	0.00413821	0.0110982	0.00351713	0.00268071	0.0037479	0.0050328	0.00710672	0.00333372	0.00311284	0.00154482	0.00483408	0.00475252	0.00411412	0.00570672	0.0059337	0.00745867	0.00456356	0.00553336	0.00383875	0.00550579	0.0136954	0.00787568	0.0053787	0.00458077	0.00537477	0.0078501	0.00745924	0.00288773	0.000594367	0.0051494	0.000648307	0.00217386	0.00440423	0.00264298	0.000755542	0.00366429	0.00603234	0.00161331	0.00187226	0.0082785	0.00370271	0.00634078	0.0063636	0.00202907	0.00404326
CCR8	Bt.30825	NM_001194962	Chemokine (C-C motif) receptor 8	0.00289772	0.00240601	0.00069638	0.00121943	0.00182808	0.00183205	0.00181328	0.00366171	0.00152897	0.00095232	0.00339903	0.00147604	0.000311266	0.00188822	0.00253733	0.00317784	0.00114621	0.00303393	0.00177822	0.00280369	0.00241287	0.00161318	0.00365749	0.0033243	0.0015932	0.000937421	0.00261401	0.00228993	0.00433511	0.000777962	0.00269178	0.00326232	0.00241293	0.00100118	0.00241355	0.00138736	0.000417077	0.00160432	0.00077838	0.000793376	0.00222141	0.00120032	0.00173337	0.00633004	0.000525284	0.00109896
CD14	Bt.4285	NM_174008	CD14 molecule	0.0478661	0.0466196	0.082923	0.085496	0.0241952	0.06664	0.0589566	0.081078	0.0467502	0.0258456	0.0568341	0.0427974	0.0546101	0.0513192	0.0789419	0.182594	0.160056	0.294412	0.0732388	0.231201	0.170074	1.74463	0.619344	0.39861	0.318589	0.228027	0.230098	0.589883	0.0803585	0.0552721	0.0687025	0.0381096	0.0495938	0.0675659	0.0599337	0.0220115	0.137263	0.0522015	0.0469702	0.110676	0.253676	0.1038	0.0721972	0.0805915	0.036471	0.055108
CD4	Bt.30898	NM_001103225	CD4 molecule	0.00508721	0.00187341	0.00551847	0.00637346	0.00238867	0.00922894	0.00507836	0.00722005	0.00182035	0.00419933	0.00332106	0.00203758	0.0031016	0.00361666	0.00248032	0.00564134	0.00497074	0.00837832	0.00442002	0.0081242	0.00566916	0.0171607	0.0625866	0.0377287	0.0595021	0.0157571	0.0408528	0.0389313	0.0160125	0.00225835	0.0058969	0.0058854	0.0106528	0.00745767	0.00802727	0.00231867	0.00723514	0.00743368	0.00358637	0.00641003	0.0140798	0.00684394	0.00801256	0.00515218	0.00489167	0.00917745
CD40	Bt.42498	NM_001105611	CD40 molecule, TNF receptor superfamily member 5	0.0319479	0.0195559	0.0320626	0.0320081	0.0131976	0.0322358	0.0268347	0.0708841	0.0165676	0.0142969	0.020896	0.0167635	0.0172727	0.0261135	0.0485809	0.0576311	0.0899826	0.126235	0.0392505	0.124179	0.0809766	0.308223	0.180655	0.102247	0.0756815	0.096051	0.064825	0.137947	0.0270751	0.0127471	0.0474603	0.0165068	0.0231432	0.0200578	0.0244984	0.0072959	0.0235396	0.0267212	0.0118945	0.0473087	0.0478481	0.0274347	0.034044	0.0305632	0.0108845	0.0276461
CD40LG	Bt.49	NM_174624	CD40 ligand	0.00131397	0.000426987	0.00187849	0.00138635	0.00113652	0.00302233	0.00152744	0.00209103	0.00140858	0.00108099	0.000570851	0.000603881	0.00019034	0.000990944	0.000600141	0.00203873	0.0037974	0.00269238	0.00175639	0.00157015	0.00207587	0.00534664	0.00453937	0.00190224	0.00548873	0.00287633	0.00399512	0.00402474	0.00272128	0.00123514	0.00148782	0.001326	0.00317558	0.00113543	0.00184687	0.0020439	0.00207514	0.00331481	0.00202394	0.00108177	0.00112352	0.00194385	0.00262967	0.00256345	0.00163386	0.00204393
CD80	Bt.27986	NM_001206439	CD80 molecule	0.0190952	0.0116424	0.0297977	0.0198949	0.0106562	0.019531	0.0184362	0.0389577	0.00998942	0.009038	0.0154617	0.00919205	0.019113	0.0169586	0.0333496	0.0354275	0.036063	0.0424133	0.0267586	0.0543523	0.0380607	0.185091	0.0456042	0.0221117	0.0270023	0.0289068	0.0507605	0.0599127	0.0209182	0.0183557	0.0202379	0.0132538	0.0138571	0.0267146	0.0188896	0.011077	0.0216672	0.0253176	0.00877228	0.0600057	0.0826693	0.0349182	0.0282467	0.0266504	0.0144066	0.0182465
CD86	Bt.24707	NM_001038017	CD86 molecule	0.00857193	0.00546316	0.0075755	0.00640517	0.00862263	0.00771537	0.00739229	0.0188403	0.00476962	0.00550082	0.00752184	0.00608168	0.0061487	0.00814383	0.0198935	0.014698	0.0250323	0.0454312	0.0236224	0.0619781	0.0317759	0.0662277	0.0353869	0.0223954	0.0264654	0.0325869	0.0268834	0.0349909	0.0175547	0.00293725	0.0232671	0.00703742	0.0130057	0.0110937	0.0124826	0.00618592	0.0100832	0.0126757	0.00516371	0.0190568	0.0162012	0.0115611	0.0221474	0.0211753	0.00800218	0.0116308
CD8A	Bt.50	NM_174015	CD8a molecule	0.00396094	0.000130515	0.00359229	0.00454322	0.00223902	0.00496939	0.00323923	0.0041538	0.000963474	0.00235305	0.00224478	0.00453985	0.0017721	0.00267117	0.0038039	0.00258495	0.00306555	0.00826513	0.00498292	0.00636404	0.00484442	0.0098546	0.0117012	0.0256502	0.0331104	0.00859195	0.042203	0.0218519	0.0204356	0.00187516	0.00847575	0.00724863	0.0120017	0.00499767	0.00917242	0.00478983	0.00385192	0.00471706	0.00444883	0.00513652	0.00540913	0.00472555	0.00398817	0.00429558	0.00577565	0.00454609
CRP	Bt.23701	NM_001144097	C-reactive protein, pentraxin-related	0.000111164	0.00027398	0.000152862	0.000209074	0.000125874	0.000289878	0.000193805	0.000197366	0.000236302	0.000119857	0.000140711	0.000216418	0.00019034	0.000183499	0.000119067	0.000238779	0.000701081	0.000244257	0.000129124	0.000137705	0.000261669	0.000275247	0.000107336	0.000126407	0.000116385	0.000120258	0.000192147	0.000156297	0.000493487	0.000530348	0.000146604	0.000122129	0.000163085	0.000198932	0.000275764	0.000143762	0.000203744	0.000140062	0.000182354	0.000402938	0.000157277	0.000205023	0.000197887	0.000272923	0.000197833	0.000172315
CSF2	Bt.509	NM_174027	Colony stimulating factor 2 (granulocyte-macrophage)	0.00157701	0.000332989	0.00274201	0.0015542	0.00126238	0.00165048	0.00151984	0.00272757	0.0013086	0.000797148	0.000140711	0.000502883	0.00163164	0.00118476	0.00423292	0.00409078	0.00390224	0.0115802	0.00187167	0.00492397	0.0051003	0.0152085	0.00498939	0.00340119	0.00165046	0.00225355	0.00138374	0.00481447	0.00166241	0.000600441	0.00727993	0.000122129	0.000420226	0.0023808	0.00207766	0.000646737	0.000974026	0.00683013	0.000421923	0.000402938	0.000569453	0.00164087	0.00655152	0.00164512	0.000396472	0.00215861
CXCL10	Bt.60947	NM_001046551	Chemokine (C-X-C motif) ligand 10	0.140529	0.0281197	0.0242442	0.266114	0.0167538	0.0670662	0.0904711	0.285557	0.0843244	0.0109714	0.0807013	0.0238193	0.0201236	0.0842495	1.16108	0.745609	0.257484	1.59121	0.354539	1.4455	0.925904	3.00299	1.1251	0.379585	0.204852	1.17975	0.230609	1.02048	0.118844	0.0525824	0.0940105	0.138158	0.0461656	0.0334287	0.0805316	0.0220366	0.0545654	0.0206865	0.0271852	0.325749	0.0234418	0.078944	0.00437215	0.0256932	0.0192334	0.0350157
CXCL8	Bt.49740	NM_173925	Interleukin 8	0.00534489	0.00464722	0.194986	0.0477001	0.00252128	0.00446787	0.0432779	0.0533164	0.00289484	0.0034854	0.00642952	0.0107416	0.0538726	0.0217901	0.0279144	0.0435236	0.0448769	0.0717623	0.0699921	0.0528213	0.0518151	0.676843	0.219684	0.0838511	0.0304878	0.108662	0.13883	0.209726	0.0318942	0.0105442	0.473313	0.0242284	0.0210564	0.107671	0.111451	0.0031901	0.106528	0.158903	0.00453639	0.214016	0.38589	0.145511	0.234865	0.0351111	0.00726498	0.042277
CXCR3	Bt.111897	NM_001011673	Chemokine (C-X-C motif) receptor 3	0.00233971	0.00188491	0.00252683	0.00138311	0.00147704	0.0011415	0.00179218	0.00525285	0.000505953	0.000421216	0.00236695	0.00198211	0.00182568	0.00205913	0.00634215	0.00262492	0.00367546	0.00808603	0.00462744	0.00589121	0.00520787	0.00770381	0.00750209	0.00987509	0.0220222	0.00491466	0.010061	0.0103465	0.0198726	0.00251664	0.00624989	0.00391196	0.009741	0.00635566	0.00810797	0.00401343	0.00304141	0.00160533	0.00295974	0.00690833	0.00509749	0.00393762	0.00369502	0.00417432	0.00249937	0.00195835
DDX58	N/A	XM_002689480	DEAD (Asp-Glu-Ala-Asp) box polypeptide 58	0.314221	0.0846449	0.0560106	0.116228	0.454486	0.107012	0.188767	0.363105	0.707641	0.0886973	0.360593	0.148088	0.298947	0.327845	0.777905	0.651707	0.700778	0.610283	0.767831	0.734278	0.70713	0.673185	0.258483	0.171058	0.0862364	0.41342	0.151532	0.292319	0.0561769	0.0563443	0.0400147	0.273347	0.076991	0.102578	0.100909	0.396907	0.226805	0.247654	0.0708856	0.283443	0.118668	0.22406	0.102499	0.387653	0.118548	0.0460582
FAS	Bt.4345	NM_174662	Fas (TNF receptor superfamily, member 6)	0.0447027	0.0352134	0.0570234	0.0703682	0.0492142	0.0854086	0.0569884	0.0839052	0.0388202	0.0492581	0.0469764	0.0545341	0.048064	0.053593	0.0632894	0.0588231	0.0728359	0.0812538	0.0680251	0.129408	0.0789392	0.364395	0.0914089	0.0668002	0.043155	0.113735	0.158952	0.139741	0.064115	0.0592873	0.0586756	0.0545598	0.0472867	0.103555	0.0645798	0.0400768	0.0870733	0.060462	0.0419279	0.125825	0.117609	0.078829	0.081484	0.0671499	0.0663131	0.0394668
FASLG	Bt.28024	NM_001098859	Fas ligand	0.00170543	0.000264643	0.000172774	0.00128603	0.00140924	0.000846307	0.000947402	0.00398099	0.00142206	0.00112381	0.0017216	0.00151666	0.000836953	0.00176701	0.00314517	0.000577178	0.00428533	0.00373788	0.00225166	0.00438041	0.00306294	0.00644683	0.0058802	0.00620395	0.00515542	0.00259965	0.00400842	0.00504908	0.00368409	0.000648231	0.00206872	0.00050828	0.00121606	0.00179495	0.00165339	0.00177135	0.00137937	0.00301882	0.00108054	0.00279511	0.00209322	0.00202307	0.00324804	0.00357614	0.00152678	0.00211398
FOXP3	Bt.59537	NM_001045933	Forkhead box P3	0.00229244	0.000671411	0.00210534	0.00168986	0.00167603	0.00231847	0.00179226	0.00316313	0.00155898	0.00145786	0.00204908	0.00215501	0.00109621	0.00191338	0.00112186	0.00165405	0.00189885	0.00405218	0.00320017	0.0036698	0.00259949	0.00143777	0.00467704	0.00449074	0.0108583	0.00171633	0.0068829	0.00501051	0.0024558	0.00134501	0.00299247	0.0014713	0.00260509	0.0023246	0.00219905	0.00147801	0.00330902	0.00302922	0.00288702	0.00461351	0.00358243	0.00314987	0.00484295	0.00455465	0.0040288	0.00283702
GATA3	Bt.31666	NM_001076804	GATA binding protein 3	0.00868718	0.00251991	0.00330697	0.00457092	0.00411039	0.00975337	0.00549146	0.0070998	0.00286912	0.00424741	0.00449445	0.0046349	0.003099	0.00440745	0.0102235	0.00602097	0.0123218	0.0117454	0.00569448	0.00992468	0.00932181	0.0163669	0.0120425	0.017622	0.0204368	0.00940338	0.0213143	0.0161977	0.0193116	0.00317171	0.00859025	0.0072002	0.00946192	0.00492907	0.00877746	0.0100247	0.00593249	0.00598523	0.00508709	0.00821277	0.00640694	0.00694154	0.00672834	0.0101356	0.00614669	0.005877
ICAM1	Bt.5372	NM_174348	Intercellular adhesion molecule 1	0.0494011	0.0304229	0.0577943	0.0810256	0.0168475	0.0339071	0.0448998	0.0797992	0.0387874	0.0198985	0.0330312	0.0202106	0.0290779	0.0368008	0.0722563	0.0948542	0.0239745	0.0957843	0.0458494	0.0903981	0.0705194	0.404892	0.187518	0.117025	0.0828915	0.113331	0.0999236	0.167597	0.0435977	0.0532653	0.0539405	0.0248384	0.0267399	0.0434967	0.0409798	0.0319532	0.0602929	0.0465407	0.0210375	0.0913341	0.0838124	0.0558285	0.0546895	0.0429253	0.0190566	0.0195867
IFNAR1	Bt.4557	NM_174552	Interferon (alpha, beta and omega) receptor 1	0.313245	0.298478	0.348083	0.33669	0.339839	0.459565	0.349317	0.346903	0.395099	0.446886	0.285772	0.379279	0.506123	0.393344	0.324833	0.285959	0.470589	0.264346	0.35743	0.338009	0.340195	0.238341	0.344607	0.301906	0.154123	0.295579	0.532522	0.31118	0.485798	0.679015	0.439036	0.411238	0.487922	0.663647	0.527776	0.406269	0.694194	0.430871	0.51353	0.688366	0.787899	0.586855	0.836726	0.602196	0.640332	0.252877
IFNB1	Bt.45040	NM_174350	Interferon, beta 1, fibroblast	0.000193833	0.00205631	0.000263241	0.000402767	0.00126761	0.000819455	0.00083387	0.000335507	0.00168273	0.000172173	0.00024104	0.00206907	0.00040674	0.000817877	0.00429792	0.00804781	0.00120334	0.00159498	0.00420337	0.0020081	0.00355925	0.00647731	0.01114	0.000455382	0.000116385	0.00162104	0.000192147	0.00333371	0.00031347	0.000528036	0.000146604	0.000122129	0.00181776	0.000446278	0.000562379	0.000519326	0.000977315	0.00128524	0.000424404	0.00185581	0.000528642	0.00093179	0.000406523	0.00106036	0.00219682	0.00158227
IFNG	Bt.188	NM_174086	Interferon, gamma	0.00187833	0.000705136	0.00123118	0.00356125	0.000680611	0.00019034	0.00137447	0.00116546	0.000864516	0.000150173	0.00128344	0.000523488	0.000468897	0.000742662	0.00498989	0.00398654	0.00652061	0.0186981	0.00105123	0.00899959	0.00737433	0.0448261	0.0436667	0.0223028	0.0325686	0.0141453	0.0178484	0.0292263	0.0070731	0.00115048	0.00559851	0.000813871	0.00270358	0.00093588	0.0030459	0.00156348	0.000203744	0.0013541	0.00115242	0.00573118	0.000642279	0.00177453	0.00141978	0.000381755	0.000332708	0.000389045
IFNGR1	Bt.49564	NM_001035063	Interferon gamma receptor 1	0.148674	0.163416	0.171336	0.174865	0.176277	0.247145	0.180286	0.197921	0.155785	0.150479	0.199109	0.149622	0.182811	0.172621	0.149641	0.178725	0.202429	0.167521	0.213569	0.227755	0.18994	0.476199	0.25506	0.203895	0.18556	0.211384	0.355533	0.281272	0.197727	0.187055	0.167034	0.157644	0.178937	0.249784	0.189697	0.133583	0.249435	0.201103	0.188838	0.297621	0.381994	0.242096	0.347193	0.271761	0.228066	0.119801
IL10	Bt.4723	NM_174088	Interleukin 10	0.00380322	0.00181822	0.0165389	0.0155581	0.0031795	0.00778997	0.00811464	0.0123131	0.00332028	0.00324337	0.0056632	0.00257813	0.00749749	0.00576926	0.00567384	0.0106054	0.0187509	0.0141137	0.00984113	0.0185703	0.0129259	0.118138	0.0661872	0.0426507	0.0384221	0.0493113	0.0524436	0.0611922	0.0137603	0.00322786	0.0086073	0.00510409	0.00611	0.0163301	0.00885661	0.00130714	0.0102348	0.00283284	0.00223296	0.0120731	0.0481479	0.0128048	0.00996891	0.00931105	0.00760859	0.012722
IL13	Bt.12928	NM_174089	Interleukin 13	0.000939272	0.000663834	0.00193172	0.000614839	0.00138507	0.00119758	0.00112205	0.00127167	0.000779656	8.66623e-05	0.0012461	0.000165546	0.000266986	0.000636102	0.000557349	0.00239954	0.000438941	0.000862837	0.00066016	0.000301472	0.000870049	0.00164451	0.00070975	0.000388329	0.000116385	0.000833641	0.000192147	0.00064746	0.0015453	0.000388312	0.000764773	0.000205964	0.000279078	0.000198932	0.000563726	0.000143762	0.00036641	0.000895889	0.000502623	0.000402938	0.000263535	0.000429193	0.00103601	0.00168443	0.000551289	0.000172315
IL15	Bt.522	NM_174090	Interleukin 15	0.0092308	0.00660181	0.0164261	0.0143286	0.0116214	0.0111397	0.0115581	0.0135218	0.0104371	0.00499133	0.0132098	0.00533738	0.0220555	0.0115921	0.0102394	0.0129125	0.0193844	0.018001	0.0140177	0.0279168	0.0170786	0.111634	0.0352881	0.0114147	0.0131206	0.0295304	0.0382214	0.0398682	0.00589772	0.00674168	0.010733	0.00832393	0.00514994	0.0152716	0.00868631	0.0047391	0.0100392	0.0103941	0.00524451	0.0236253	0.0368175	0.0151433	0.0162513	0.0149285	0.0102526	0.00498375
IL17A	Bt.12772	NM_001008412	Interleukin 17A	0.000517696	0.000154099	0.00147388	0.000632206	0.000125874	0.00128203	0.00069763	0.00221555	0.000215616	0.00043747	0.000942337	0.00116381	0.00067173	0.000941085	0.000740045	0.000862161	0.00236225	0.00116988	0.000433193	0.000933201	0.00108346	0.00129485	0.000606584	0.00148952	0.000116385	0.00136067	0.000207678	0.000845948	0.000543431	0.000132231	0.00352651	0.00014933	0.000163085	0.000666347	0.000863488	0.000161574	0.000203744	0.0116485	0.000182354	0.000402938	0.000742049	0.00222352	0.00389448	0.00117844	0.000197833	0.00108548
IL18	Bt.234	NM_174091	Interleukin 18 (interferon-gamma-inducing factor)	0.0354081	0.0382447	0.03921	0.0509799	0.0828179	0.0541292	0.0501316	0.0659116	0.0859075	0.0282809	0.0593647	0.0587465	0.089008	0.0645365	0.126813	0.108734	0.167093	0.131669	0.197183	0.117753	0.141541	0.243767	0.160338	0.143679	0.0924812	0.232798	0.110456	0.16392	0.124738	0.166241	0.0796484	0.129303	0.0942216	0.117017	0.118528	0.102095	0.113879	0.089256	0.129	0.137483	0.0903557	0.110345	0.0672037	0.0484085	0.0499757	0.0483382
IL1A	Bt.191	NM_174092	Interleukin 1, alpha	0.00625836	0.0110324	0.217037	0.0549766	0.00261981	0.0121346	0.0506764	0.0398526	0.00254152	0.00320475	0.0186068	0.00371598	0.0666431	0.0224274	0.0321841	0.0422941	0.0608174	0.109482	0.036728	0.116644	0.0663583	0.963813	0.144964	0.11338	0.101431	0.126614	0.256875	0.284513	0.0123222	0.00563107	0.16706	0.017705	0.00622973	0.112903	0.0536418	0.00325397	0.0702275	0.103154	0.00429386	0.159428	0.403862	0.124036	0.112607	0.0219034	0.00648878	0.0791709
IL1B	Bt.4856	NM_174093	Interleukin 1, beta	0.0473101	0.0149669	1.37388	0.197223	0.00933055	0.121913	0.294103	0.233526	0.00681275	0.0097509	0.0991626	0.0204947	0.77132	0.190178	0.0553091	0.16726	0.151181	0.174782	0.0585829	0.220311	0.137904	1.8402	0.249218	0.137408	0.0852808	0.227046	0.732825	0.545329	0.0564259	0.0308628	0.546482	0.0358062	0.0279979	0.819662	0.252873	0.00723531	0.213064	0.354647	0.0150556	0.246887	1.68602	0.420485	0.55606	0.0620964	0.0172253	0.322894
IL1R1	Bt.3476	NM_001206735	Interleukin 1 receptor, type I	0.112039	0.101735	0.0946079	0.0914715	0.136171	0.159725	0.115958	0.0920549	0.105597	0.106468	0.124411	0.163874	0.167098	0.126584	0.0868329	0.0788371	0.0788275	0.0686002	0.0768688	0.087328	0.0795491	0.0818804	0.0332765	0.0406603	0.0253063	0.0629313	0.131232	0.0625478	0.104916	0.124001	0.0935899	0.132166	0.123883	0.174746	0.12555	0.124604	0.102631	0.0993678	0.129944	0.122716	0.201234	0.130083	0.179787	0.210312	0.169398	0.0655444
IL2	Bt.341	NM_180997	Interleukin 2	0.000111164	0.000130515	0.000152862	0.000157449	0.000125874	0.00019034	0.000144701	0.000618979	0.000262846	8.66623e-05	0.00029277	0.000106524	0.00019034	0.000259687	0.000119067	0.000181305	0.000932822	0.000379367	0.000285217	0.000297504	0.00036588	0.00154855	0.000265312	0.000126407	0.000116385	0.000120258	0.000192147	0.000394843	0.000230509	0.000132231	0.000469278	0.000122129	0.000163085	0.000198932	0.000219361	0.000501206	0.000203744	0.000277066	0.000182354	0.000643339	0.000249924	0.000342939	0.000197887	0.00022511	0.000197833	0.000172315
IL23A	Bt.102530	NM_001205688	Interleukin 23, alpha subunit p19	0.00237013	0.00230646	0.00363368	0.00249122	0.00281269	0.00405691	0.00294518	0.00115057	0.00125212	0.000777818	0.00199584	0.00246762	0.00187805	0.001587	0.00211017	0.00352939	0.00298147	0.00209657	0.00299904	0.00226722	0.00266397	0.0031395	0.00399112	0.00109844	0.000587891	0.00104674	0.00504749	0.0024852	0.00197134	0.00209193	0.00230685	0.00198436	0.0020797	0.00356496	0.00233319	0.00166199	0.00362096	0.00329432	0.00210019	0.00189454	0.00398567	0.00275961	0.00422187	0.003042	0.00319113	0.00368987
IL4	Bt.423	NM_173921	Interleukin 4	0.0014529	0.00149526	0.000799558	0.0010294	0.00249569	0.002146	0.0015698	0.00289902	0.00110305	0.000146862	0.000604034	0.00104817	0.00019034	0.000998579	0.000960611	0.00355011	0.00100802	0.000262988	0.00177198	0.00054666	0.00135006	0.00608537	0.00130395	0.000225256	0.000116385	0.00329341	0.00092035	0.00199079	0.000818664	0.00141536	0.000657028	0.000486058	0.000721124	0.000813592	0.000818637	0.002134	0.000465167	0.00111007	0.000817302	0.000402938	0.000970424	0.000983316	0.0014832	0.00237611	0.00112709	0.000880092
IL6	Bt.3686	NM_173923	Interleukin 6 (interferon, beta 2)	0.00525948	0.00483769	0.0145573	0.00607492	0.00265496	0.00217265	0.00592618	0.00459897	0.00379907	0.00108757	0.00282834	0.000904702	0.00243924	0.00260965	0.00594466	0.0103023	0.00705104	0.00580286	0.00222695	0.00378179	0.0058516	0.0238884	0.0168908	0.00863057	0.00196396	0.00278703	0.013764	0.0113208	0.00190295	0.00119952	0.0131002	0.00209423	0.000473886	0.00488827	0.00394317	0.0014109	0.00541314	0.0146666	0.000928838	0.000716985	0.0126804	0.00596949	0.00477749	0.00259946	0.00164483	0.00231635
IRAK1	Bt.5221	NM_001040555	Interleukin-1 receptor-associated kinase 1	0.136004	0.11195	0.125473	0.105864	0.128713	0.142455	0.125076	0.11598	0.109908	0.114864	0.112331	0.112944	0.147562	0.118931	0.0939728	0.115803	0.136693	0.0902659	0.104959	0.141352	0.113841	0.117296	0.127799	0.108913	0.084229	0.0962082	0.152801	0.114541	0.105862	0.0856004	0.111414	0.0811711	0.107614	0.148325	0.106664	0.128688	0.117855	0.114613	0.113583	0.110273	0.165678	0.125115	0.204303	0.228066	0.144702	0.0709544
IRF3	Bt.45332	NM_001029845	Interferon regulatory factor 3	0.0745893	0.0849559	0.0777457	0.0974538	0.089211	0.114723	0.0897797	0.0841678	0.0944889	0.0509003	0.0991521	0.0561417	0.0780944	0.0771575	0.12526	0.147275	0.0962272	0.0834545	0.102059	0.085157	0.106572	0.0937845	0.0467649	0.0344932	0.023648	0.0656627	0.0566338	0.0534979	0.0474691	0.0486915	0.0340382	0.0706023	0.0288519	0.0544307	0.0473473	0.0566409	0.040707	0.0620375	0.0531781	0.0400906	0.0589386	0.0519321	0.0825992	0.115282	0.0599535	0.0323952
IRF7	Bt.96672	NM_001105040	Interferon regulatory factor 7	0.0116537	0.0038601	0.00585178	0.00678399	0.020672	0.0058067	0.00910472	0.0137407	0.0353213	0.00709377	0.0167879	0.00645203	0.0101518	0.0149246	0.0360217	0.037651	0.0450795	0.0293678	0.0374038	0.0254209	0.0351575	0.0781375	0.0224599	0.00996321	0.00533218	0.0312075	0.00846	0.0259267	0.0025047	0.00438876	0.00499735	0.0100375	0.00638071	0.00805667	0.00606095	0.0165662	0.0172913	0.0188195	0.00499369	0.0266165	0.005478	0.0149608	0.00562779	0.00848223	0.0064471	0.00306176
ITGAM	Bt.35830	NM_001039957	Integrin, alpha M (complement component 3 receptor 3 subunit)	0.00890646	0.00540911	0.0132649	0.0102808	0.00570662	0.00948426	0.00884202	0.0140015	0.00590969	0.00598414	0.0130729	0.00785552	0.00788775	0.00911859	0.00526275	0.0147326	0.00792565	0.0177193	0.00887614	0.0180404	0.0120928	0.100175	0.0886409	0.096562	0.0718551	0.0347265	0.049348	0.0735513	0.0186047	0.00658174	0.00756725	0.00713686	0.0131882	0.0152502	0.0113882	0.0052852	0.0138447	0.00901149	0.00317946	0.0295977	0.0364629	0.0162302	0.0111552	0.0155188	0.00720108	0.010851
JAK2	N/A	XM_003586385	Janus kinase 2	0.048913	0.0385657	0.0391128	0.0410309	0.0522611	0.0671459	0.0478382	0.0474848	0.0528718	0.0374966	0.0385097	0.0348222	0.0572265	0.0447353	0.0502576	0.0472859	0.060493	0.0660633	0.0525443	0.103061	0.0632841	0.19119	0.0991047	0.0531092	0.0420468	0.0679368	0.122777	0.0960275	0.0556403	0.056704	0.059976	0.0546769	0.0503544	0.10343	0.0634636	0.047422	0.0659872	0.0558449	0.064508	0.0851367	0.126477	0.0742293	0.107304	0.12283	0.0690326	0.0362945
LOC512672	Bt.62638	NM_001076841	Major histocompatibility complex, class I	0.184132	0.106653	0.132152	0.159091	0.152644	0.131749	0.144404	0.306858	0.317847	0.10959	0.30036	0.0928304	0.168054	0.215923	0.500515	0.458269	0.666953	0.553342	0.355235	0.690063	0.537396	1.44103	0.525357	0.385291	0.271696	0.556525	0.399177	0.596512	0.244845	0.173825	0.188681	0.312659	0.117307	0.20562	0.207156	0.258929	0.252548	0.249219	0.194024	0.232025	0.329314	0.252677	0.224122	0.295224	0.120504	0.0966082
LOC616942	Bt.65666	NM_001206459	Major histocompatibility complex, class I, A-like	0.00852257	0.000130515	0.00746925	0.00496197	0.00351993	0.00857661	0.00553014	0.0113427	0.000148007	0.00716749	0.00669158	0.00101742	0.00651622	0.00548057	0.0169224	0.000138124	0.038605	0.0111509	0.00592366	0.0151001	0.01464	0.028332	0.000107336	0.0344888	0.0103061	0.00386655	0.0191953	0.0160493	0.0226007	0.000132231	0.0233749	0.0122677	0.00302039	0.00929847	0.0117824	0.0162209	0.000203744	0.0210678	0.00932617	0.00139396	0.0120128	0.0100376	0.0235912	0.0153991	0.00260758	0.00936764
LY96	Bt.45646	NM_001046517	Lymphocyte antigen 96	0.0732964	0.078135	0.0898521	0.119571	0.08455	0.12356	0.0948274	0.111511	0.0807179	0.10212	0.113595	0.0840309	0.134586	0.104427	0.103254	0.075808	0.103308	0.0945741	0.11832	0.108744	0.100668	0.216651	0.0712016	0.0839507	0.0786336	0.130975	0.214536	0.132658	0.140564	0.104441	0.110946	0.113228	0.125135	0.200771	0.132514	0.130742	0.147248	0.119295	0.161841	0.18633	0.176416	0.153645	0.256972	0.211579	0.18422	0.125143
LYZ	Bt.64645	NM_001078159	Lysozyme	0.0651993	0.0405732	0.0504951	0.0502685	0.0270781	0.0611034	0.0491196	0.118636	0.0339934	0.0380862	0.0571188	0.0315623	0.0554881	0.0558141	0.0845113	0.0876981	0.116035	0.17694	0.0399529	0.212425	0.119594	0.724877	0.146935	0.154826	0.181337	0.0676485	0.21175	0.247895	0.155916	0.0186071	0.12242	0.0331576	0.0570148	0.0548259	0.0736569	0.0422972	0.0689543	0.0591335	0.0367772	0.12779	0.286466	0.10357	0.101062	0.103817	0.0262166	0.0805973
MAPK1	Bt.109487	NM_175793	Mitogen-activated protein kinase 1	0.487588	0.464581	0.420349	0.500588	0.430542	0.470219	0.462311	0.358439	0.455688	0.388859	0.406986	0.375933	0.399998	0.39765	0.398721	0.451212	0.475048	0.336547	0.381022	0.315741	0.393049	0.237516	0.196749	0.195032	0.185313	0.298494	0.355264	0.244728	0.360934	0.324138	0.372177	0.311536	0.336953	0.403532	0.351545	0.424979	0.357355	0.413804	0.490156	0.341989	0.380037	0.401387	0.550837	0.617946	0.438316	0.18337
MAPK3	Bt.5687	NM_001110018	Mitogen-activated protein kinase 3	0.210108	0.212626	0.242217	0.214891	0.199734	0.212142	0.215286	0.169185	0.245836	0.196919	0.204392	0.266234	0.259579	0.223691	0.268035	0.228045	0.29432	0.184338	0.17081	0.168963	0.219085	0.148408	0.184642	0.219452	0.164609	0.153109	0.3044	0.19577	0.247482	0.225506	0.199174	0.170375	0.208937	0.236223	0.214616	0.199464	0.272142	0.185959	0.255977	0.252115	0.175678	0.223556	0.319208	0.25525	0.284815	0.144595
MBL2	Bt.360	NM_174107	Mannose-binding lectin (protein C) 2, soluble	0.000111164	0.000130515	0.000152862	0.0001187	0.000125874	0.00019034	0.000138243	0.000128596	0.000148007	8.66623e-05	0.000140711	0.000106524	0.00019034	0.000133474	0.000119067	0.000138124	0.00028657	0.000107482	0.000129124	0.000137705	0.000153012	0.000153096	0.000107336	0.000126407	0.000116385	0.000120258	0.000192147	0.000135938	0.000135811	0.000132231	0.000146604	0.000122129	0.000163085	0.000198932	0.000149799	0.000143762	0.000203744	0.000140062	0.000182354	0.000402938	0.000157277	0.000205023	0.000197887	0.00022511	0.000197833	0.000172315
MPO	Bt.23901	NM_001113298	Myeloperoxidase	0.000111164	0.000130515	0.000152862	0.0001187	0.000125874	0.00019034	0.000138243	0.000128596	0.000148007	8.66623e-05	0.000140711	0.000106524	0.00019034	0.000133474	0.000119067	0.000138124	0.00028657	0.000107482	0.000129124	0.000137705	0.000153012	0.000153096	0.000107336	0.000126407	0.000116385	0.000120258	0.000192147	0.000135938	0.000135811	0.000132231	0.000146604	0.000122129	0.000163085	0.000198932	0.000149799	0.000143762	0.000203744	0.000140062	0.000182354	0.000402938	0.000157277	0.000205023	0.000197887	0.00022511	0.000197833	0.000172315
MX1	Bt.4675	NM_173940	Myxovirus (influenza virus) resistance 1, interferon-inducible protein p78 (mouse)	2.27945	0.537108	0.44977	0.676686	3.68169	1.11301	1.45628	3.26723	4.09696	0.545626	2.95889	1.04508	2.55714	2.41182	5.28005	4.26138	5.95834	3.69925	5.65979	6.04565	5.15074	3.20325	2.00268	1.31598	0.531068	3.08661	1.4049	1.92408	0.476642	0.355651	0.306568	1.54893	0.68405	1.04716	0.736502	3.53084	1.70448	2.35695	0.452803	2.0591	0.904791	1.83483	0.600902	2.89715	0.915733	0.400152
MYD88	Bt.48995	NM_001014382	Myeloid differentiation primary response gene (88)	0.162819	0.140339	0.197938	0.182472	0.15917	0.240428	0.180528	0.226047	0.195987	0.132774	0.182009	0.162781	0.247594	0.191198	0.179838	0.168692	0.227375	0.184646	0.215018	0.225595	0.200194	0.750093	0.189104	0.139284	0.154659	0.21728	0.481557	0.321996	0.160655	0.161521	0.194909	0.145082	0.165696	0.367367	0.199205	0.132143	0.18551	0.161611	0.158261	0.33208	0.535869	0.250912	0.303418	0.240895	0.249024	0.136009
NFKB1	Bt.60919	NM_001076409	Nuclear factor of kappa light polypeptide gene enhancer in B-cells 1	0.193783	0.177017	0.215621	0.216777	0.203021	0.307424	0.21894	0.278077	0.181068	0.132676	0.206019	0.152344	0.166119	0.18605	0.203201	0.235457	0.299771	0.259296	0.26706	0.338174	0.26716	0.46703	0.289005	0.21577	0.151911	0.325524	0.353519	0.30046	0.255982	0.248068	0.238039	0.254292	0.183029	0.300037	0.246575	0.205491	0.271934	0.255984	0.239247	0.254752	0.345511	0.262153	0.318423	0.352936	0.199849	0.146561
NFKBIA	Bt.9027	NM_001045868	Nuclear factor of kappa light polypeptide gene enhancer in B-cells inhibitor, alpha	0.396693	0.487136	1.4446	0.993753	0.172101	0.661307	0.692598	0.77966	0.512052	0.262555	0.431862	0.496345	0.685147	0.527937	0.445683	0.675762	0.716902	0.742325	0.689017	1.16387	0.738927	3.05951	1.21824	0.916554	1.05265	0.797506	1.93377	1.49637	0.502829	0.466203	0.806751	0.375493	0.364595	1.45119	0.661177	0.394722	1.00828	0.528702	0.435688	1.1831	2.07282	0.937218	0.885502	1.27966	0.717075	0.568328
NLRP3	Bt.61644	NM_001102219	NLR family, pyrin domain containing 3	0.00651643	0.00324665	0.020828	0.0254291	0.00232211	0.00656099	0.0108172	0.0137401	0.0026843	0.00186737	0.0101837	0.00347964	0.013953	0.00765134	0.00421675	0.0230884	0.0108047	0.0194806	0.00744005	0.0375683	0.0170998	0.3636	0.0584853	0.0456306	0.0263076	0.0380549	0.0808797	0.10216	0.0122451	0.00562844	0.014766	0.00722028	0.0065139	0.0325737	0.0131579	0.00384633	0.0151409	0.00727262	0.00155908	0.0763826	0.093607	0.0329681	0.0130301	0.00806318	0.00346933	0.0148841
NOD2	Bt.30778	NM_001002889	Nucleotide-binding oligomerization domain containing 2	0.0403382	0.0340245	0.044111	0.0389115	0.039563	0.0508268	0.0412958	0.0526832	0.0346085	0.0248527	0.0273031	0.0274514	0.0293055	0.0327007	0.0214918	0.0274838	0.051243	0.0236598	0.045541	0.0388816	0.0347168	0.0435584	0.0250693	0.0264302	0.015297	0.0319209	0.0411693	0.0305742	0.0291802	0.0371616	0.0274923	0.0317897	0.0308186	0.0285018	0.030824	0.025792	0.0279258	0.0293219	0.0331283	0.0385593	0.0559674	0.0351158	0.0633078	0.0673155	0.0352628	0.0159123
RORC	Bt.49360	NM_001083451	RAR-related orphan receptor C	0.0565711	0.0672429	0.0513457	0.0563798	0.0848504	0.0987293	0.0691865	0.0675461	0.0697447	0.0593008	0.0821186	0.0585148	0.0630368	0.0667103	0.0710342	0.0506761	0.0598987	0.0381859	0.0601637	0.0484404	0.0547332	0.0169669	0.0114427	0.0174968	0.0156735	0.0378653	0.0537713	0.0255361	0.095964	0.0713739	0.0574187	0.0831668	0.055035	0.0748689	0.0729712	0.0760974	0.0543367	0.057545	0.113275	0.0535728	0.0474671	0.0670489	0.115291	0.173699	0.092748	0.0461461
SLC11A1	Bt.5373	NM_174652	Solute carrier family 11 (proton-coupled divalent metal ion transporters), member 1	0.00320082	0.00147638	0.00572222	0.00621185	0.00137793	0.00201531	0.00333409	0.0126127	0.00301014	0.00162729	0.00607425	0.00172194	0.00449632	0.00492377	0.00405245	0.004899	0.00687632	0.00373514	0.00345414	0.00760757	0.0051041	0.0847645	0.0200881	0.0261813	0.0122207	0.0130017	0.0272122	0.0305781	0.00780905	0.00275162	0.0106799	0.00177593	0.00337584	0.00905235	0.00590745	0.000854077	0.01323	0.00574148	0.000316503	0.020832	0.0367752	0.0129582	0.00877766	0.00580154	0.00257234	0.00573981
STAT1	Bt.33292	NM_001077900	Signal transducer and activator of transcription 1, 91kDa	1.08781	0.479427	0.390698	0.89139	1.37659	0.584891	0.8018	1.2441	1.34462	0.401132	1.21038	0.593404	0.64512	0.906458	1.76909	1.62324	1.5676	1.43011	1.48438	1.73932	1.60229	1.85197	1.00613	0.881992	0.682703	1.36754	1.07687	1.14453	0.505313	0.404692	0.438436	0.775701	0.500901	0.514483	0.523254	0.936946	0.694009	0.675354	0.451265	1.10365	0.54607	0.734549	0.542419	1.40203	0.570622	0.257977
STAT3	Bt.15334	NM_001012671	Signal transducer and activator of transcription 3 (acute-phase response factor)	0.851886	0.769082	0.811742	0.862788	0.782538	1.25932	0.88956	0.883793	0.979859	0.776901	0.815941	0.688783	0.965893	0.851862	0.851678	0.774417	0.96506	0.790497	0.872219	0.985763	0.873272	1.3467	0.59228	0.531032	0.380429	0.84586	1.188	0.814051	1.01486	0.949477	0.999794	0.99728	0.863959	1.31009	1.02258	0.91854	1.10705	0.947826	1.0559	1.32857	1.40882	1.12778	1.65569	1.65696	1.1084	0.648048
STAT4	Bt.103666	NM_001083692	Signal transducer and activator of transcription 4	0.00634956	0.00228749	0.00275677	0.00384546	0.00867497	0.00422344	0.00468962	0.00955871	0.00873554	0.00228927	0.00336054	0.00278535	0.00257835	0.00488463	0.00917042	0.00695633	0.00986216	0.00999458	0.00636018	0.00929088	0.00860576	0.0159755	0.0152515	0.0109572	0.0158279	0.00691957	0.0147213	0.0132755	0.0155172	0.00259445	0.00704717	0.005496	0.00825347	0.0051835	0.00734863	0.0124777	0.00361357	0.00300788	0.00323597	0.00425677	0.0044116	0.00516725	0.00487593	0.0112801	0.00551248	0.00494567
STAT6	Bt.106674	NM_001205501	Signal transducer and activator of transcription 6, interleukin-4 induced	0.285652	0.248025	0.248749	0.319561	0.353067	0.355401	0.301743	0.371911	0.369833	0.267595	0.370572	0.299163	0.285413	0.327415	0.34351	0.27934	0.384302	0.273144	0.377499	0.328544	0.331057	0.285701	0.240609	0.216877	0.180528	0.323703	0.402527	0.274991	0.324189	0.324473	0.277467	0.29748	0.291175	0.421696	0.322747	0.261062	0.311776	0.307685	0.307135	0.444557	0.300375	0.322098	0.45608	0.417555	0.343682	0.146026
TBX21	Bt.44725	NM_001192140	T-box 21	0.000443663	0.00014525	0.000337376	0.00126217	0.000345392	0.000560849	0.000515783	0.000826255	0.000148007	0.000162369	0.000822126	0.000678035	0.000265407	0.0004837	0.00061641	0.000888919	0.000758658	0.00172836	0.000834415	0.00229624	0.00118717	0.00541559	0.00257962	0.00273997	0.00347688	0.00109686	0.00510074	0.00340161	0.00128812	0.000202164	0.00126852	0.000700047	0.0010824	0.000610038	0.000858547	0.0012153	0.000203744	0.000695421	0.000981083	0.00138558	0.000702078	0.000863867	0.000987683	0.000241913	0.000327439	0.0007791
TICAM1	Bt.47460	NM_001030301	Toll-like receptor adaptor molecule 1	0.00284144	0.00379442	0.00194812	0.00464494	0.00355199	0.00332672	0.00335127	0.00421548	0.00303879	0.00185298	0.00473963	0.00256932	0.00317245	0.00326478	0.00320549	0.00460525	0.00296265	0.00407309	0.00343502	0.00470862	0.00383169	0.00292444	0.00431373	0.00247647	0.00451379	0.00577071	0.00469495	0.00411568	0.00243354	0.00184381	0.00258137	0.00353008	0.00300442	0.00423094	0.00293736	0.00418323	0.00249959	0.00241913	0.00516654	0.00417047	0.00353956	0.00366309	0.00403358	0.00654035	0.00213122	0.000937602
TLR1	Bt.45021	NM_001046504	Toll-like receptor 1	0.084779	0.082866	0.0698522	0.0807064	0.0762362	0.0884331	0.0804788	0.0782575	0.0840479	0.0688212	0.0782206	0.0617996	0.0496158	0.0701271	0.0809902	0.0770466	0.04126	0.0412099	0.0522472	0.0614891	0.0590405	0.0402856	0.0215799	0.0274025	0.023017	0.0342084	0.0563608	0.0338091	0.0530842	0.0505472	0.0561037	0.055179	0.0414494	0.0655028	0.0536444	0.0510295	0.0478238	0.051992	0.0506719	0.0412582	0.0639395	0.0511192	0.110402	0.105737	0.0577858	0.0306616
TLR2	Bt.8945	NM_174197	Toll-like receptor 2	0.0787493	0.0861019	0.0946479	0.113377	0.0812504	0.125219	0.0965575	0.10622	0.097687	0.0773474	0.10945	0.0475693	0.0676457	0.08432	0.122196	0.130547	0.1062	0.110508	0.0938662	0.178	0.123553	0.388974	0.111413	0.0747551	0.088141	0.11153	0.167323	0.157023	0.0823191	0.0545846	0.102512	0.0782212	0.0504356	0.116425	0.0807496	0.0455833	0.0776961	0.0754234	0.0748349	0.113546	0.188282	0.0958942	0.147444	0.165952	0.0738552	0.0596792
TLR3	Bt.12298	NM_001008664	Toll-like receptor 3	0.0335173	0.0266157	0.0228071	0.0289488	0.037134	0.0269226	0.0293243	0.0334602	0.0427931	0.0226401	0.0322011	0.0260363	0.0254681	0.0304332	0.0603471	0.0467372	0.0542083	0.0515061	0.0432633	0.057524	0.0522643	0.0189888	0.0428631	0.0279011	0.0241531	0.0609162	0.0373612	0.0353639	0.0550326	0.0542993	0.0333811	0.0605748	0.0318665	0.0329147	0.0446782	0.0365078	0.0296235	0.0365786	0.0343428	0.0396563	0.0253832	0.033682	0.0381423	0.0356989	0.0330163	0.0123704
TLR4	Bt.9030	NM_174198	Toll-like receptor 4	0.0856693	0.0903788	0.126857	0.107073	0.067293	0.136976	0.102374	0.125256	0.118011	0.0517633	0.0926883	0.0502795	0.164515	0.100419	0.123868	0.160407	0.135685	0.120795	0.0963501	0.262047	0.149859	0.903721	0.24952	0.113084	0.0515154	0.148262	0.252608	0.286452	0.0705081	0.109506	0.11493	0.0795702	0.0514068	0.17286	0.099797	0.0546901	0.170587	0.0931731	0.084098	0.215999	0.438478	0.176171	0.152675	0.155886	0.0745809	0.0933164
TLR5	Bt.66307	NM_001040501	Toll-like receptor 5	0.0132808	0.00464948	0.0102374	0.00906019	0.0108363	0.0209804	0.0115074	0.00986583	0.0158191	0.0175045	0.0156666	0.0063024	0.00947813	0.0124394	0.0213695	0.00595526	0.00963752	0.0096915	0.0129214	0.00941403	0.0114982	0.00707337	0.00196006	0.00300779	0.00346502	0.00424074	0.0089477	0.00478245	0.00664304	0.00144938	0.012451	0.00510791	0.00749868	0.0126757	0.00763762	0.00959268	0.00532954	0.0125656	0.0133188	0.00690066	0.00768163	0.00923149	0.0431029	0.0239168	0.0110272	0.00364838
TLR6	Bt.45021	NM_001001159	Toll-like receptor 6	0.0283466	0.0297585	0.0114787	0.0254034	0.0406583	0.0331036	0.0281248	0.0235905	0.0232165	0.0169875	0.0260207	0.0338354	0.0182334	0.0236473	0.0185564	0.0270832	0.0117066	0.0152618	0.0224106	0.0185746	0.0189322	0.0126138	0.00836358	0.00915324	0.00867237	0.0111562	0.0212403	0.0118666	0.0229968	0.0147621	0.0116727	0.0191852	0.0244479	0.0179228	0.0184979	0.0156287	0.0145088	0.00892036	0.0188958	0.0210401	0.0227208	0.0169524	0.0282012	0.0449476	0.040109	0.0092734
TLR7	Bt.111931	NM_001033761	Toll-like receptor 7	0.00595382	0.00547927	0.00537124	0.00552516	0.00599245	0.00840909	0.00612184	0.0111797	0.00413875	0.00409642	0.00553608	0.00384863	0.00381162	0.0054352	0.0116316	0.0192169	0.0288346	0.034837	0.0191132	0.0434752	0.0261847	0.040951	0.0342836	0.0231387	0.0199037	0.0176021	0.0174778	0.0255595	0.00979838	0.00234182	0.00414018	0.00449748	0.00742677	0.0071597	0.00589406	0.00290603	0.00457904	0.00555646	0.00445412	0.00488951	0.00793472	0.00505331	0.00857228	0.0128192	0.00353985	0.00593806
TLR8	Bt.45022	NM_001033937	Toll-like receptor 8	0.00624126	0.00433971	0.00721923	0.00385622	0.00420367	0.00392297	0.00496384	0.0102404	0.00358575	0.00311712	0.00665495	0.0055692	0.00562629	0.00579896	0.0040176	0.0110551	0.00974941	0.0159171	0.00824844	0.0218915	0.0118132	0.0716036	0.0274262	0.0243231	0.0221275	0.0203807	0.0220969	0.0313263	0.0110437	0.00160625	0.00615422	0.00401972	0.00898064	0.00731495	0.00651991	0.0028087	0.0045249	0.00513408	0.00312772	0.0200176	0.030785	0.0110663	0.0119852	0.0129815	0.00482563	0.00307319
TLR9	Bt.12810	NM_183081	Toll-like receptor 9	0.0050464	0.000902149	0.00542135	0.00121255	0.00156446	0.00321028	0.00289286	0.00327205	0.00250514	0.00184368	0.00147638	0.00229602	0.00441643	0.00263495	0.00436693	0.00353217	0.00380571	0.00520458	0.00412728	0.0062154	0.00454201	0.00489319	0.00216777	0.00171145	0.00232791	0.00294887	0.00308112	0.00285505	0.00505332	0.00116119	0.00368916	0.0027509	0.00313889	0.00378112	0.00326243	0.00127177	0.00149106	0.00799019	0.000955785	0.00124663	0.00358861	0.00275734	0.00640297	0.00165138	0.000618492	0.00151619
TNF	Bt.12756	NM_173966	Tumor necrosis factor	0.00249657	0.00248565	0.0149955	0.0159755	0.0019703	0.00185958	0.00663051	0.00652292	0.00161286	0.00110623	0.00337474	0.00364138	0.00318939	0.00324125	0.00842894	0.00941773	0.0106375	0.0183771	0.00943747	0.0147161	0.0118358	0.184378	0.0343733	0.0262588	0.0264521	0.0232927	0.0322564	0.0545019	0.00354421	0.000609603	0.00668076	0.00157116	0.0029765	0.00784101	0.00387054	0.00199437	0.00769273	0.0109455	0.00196728	0.0113782	0.0546204	0.0147664	0.00999537	0.00934179	0.00225983	0.00604782
TRAF6	Bt.89201	NM_001034661	TNF receptor-associated factor 6	0.0655803	0.0759573	0.071946	0.0700143	0.0854371	0.114157	0.0805153	0.0875303	0.0763512	0.0660985	0.0812217	0.0672855	0.0773649	0.0759753	0.0766491	0.077858	0.0848479	0.0756531	0.0794713	0.0861196	0.0800998	0.0852263	0.0550128	0.0416953	0.0403851	0.0607549	0.113764	0.0661397	0.069754	0.0619651	0.0669173	0.0715569	0.065132	0.105353	0.0734464	0.0771356	0.0856746	0.0801113	0.0828284	0.0831807	0.0657811	0.0791186	0.123071	0.134972	0.0874054	0.0566138
TYK2	Bt.23803	NM_001113764	Tyrosine kinase 2	0.170796	0.195081	0.192024	0.176687	0.190345	0.232524	0.192909	0.176412	0.185783	0.159868	0.200285	0.16475	0.160949	0.174675	0.209721	0.226661	0.20875	0.16035	0.191052	0.155272	0.191968	0.161063	0.111771	0.138459	0.083116	0.147666	0.174526	0.1361	0.17071	0.175553	0.163469	0.172157	0.165301	0.18343	0.17177	0.195881	0.189744	0.187027	0.227887	0.187373	0.199725	0.19794	0.265577	0.302965	0.209739	0.0932941
ACTB	Bt.14186	NM_173979	Actin, beta	5.39632	6.68564	6.87089	6.64343	6.30227	8.08647	6.66417	7.59287	6.0588	6.30494	6.38862	7.30185	9.19175	7.13981	6.79078	6.80304	6.21562	5.97721	6.33854	8.00914	6.68906	9.18278	7.56608	7.51397	9.02827	8.09964	13.4995	9.14838	6.94144	6.51101	7.90919	5.55278	6.07826	9.32848	7.05353	5.07517	5.78379	5.96861	5.07773	8.08468	11.4646	6.90909	11.2024	10.4776	8.84901	4.67862
GAPDH	Bt.87389	NM_001034034	Glyceraldehyde-3-phosphate dehydrogenase	2.80226	2.62733	2.81308	3.03831	2.44676	3.57306	2.88347	2.27671	2.65045	2.9075	2.62206	2.96943	4.28137	2.95125	2.32301	2.59559	2.60799	2.43128	2.25251	2.51405	2.45407	1.75673	2.34756	2.57773	2.50705	2.1153	3.48264	2.4645	2.77287	3.08818	2.63564	2.55341	2.74231	3.56768	2.89335	3.04335	2.7491	2.60569	2.67765	2.49833	3.45051	2.83744	3.79521	4.29999	3.55519	1.54948
HPRT1	Bt.49238	NM_001034035	Hypoxanthine phosphoribosyltransferase 1	0.190807	0.158498	0.14211	0.164901	0.149343	0.164512	0.161695	0.145662	0.162473	0.109472	0.146329	0.125388	0.139128	0.138075	0.210957	0.192	0.184216	0.22162	0.168889	0.226304	0.200664	0.179696	0.125405	0.111757	0.0833445	0.18071	0.115567	0.132747	0.101954	0.0757863	0.123946	0.0974645	0.112393	0.150732	0.110379	0.169157	0.0802743	0.145882	0.118774	0.0742388	0.140862	0.121531	0.178503	0.286389	0.151756	0.0622646
TBP	Bt.22662	NM_001075742	TATA box binding protein	0.0661294	0.0569302	0.0517374	0.0495422	0.0648503	0.0670245	0.059369	0.0578478	0.0622721	0.0545506	0.0596967	0.0461205	0.043375	0.0539771	0.0633912	0.0566319	0.0616891	0.0688124	0.0700395	0.0957103	0.0693791	0.06199	0.0563006	0.0516289	0.0441806	0.0583664	0.0739263	0.0577321	0.0519542	0.0497335	0.0479713	0.0705292	0.0599935	0.0669998	0.0578636	0.0647436	0.0628921	0.064299	0.0735491	0.0495093	0.0574382	0.0620719	0.0807897	0.104068	0.0834496	0.0318961
YWHAZ	Bt.111451	NM_174814	Tyrosine 3-monooxygenase/tryptophan 5-monooxygenase activation protein, zeta polypeptide	2.27311	2.18564	1.87967	2.26593	2.177	3.13886	2.32003	1.96543	2.18866	2.16466	1.90013	2.39877	2.59832	2.20266	2.11045	1.80227	2.02293	1.87539	1.8985	2.29293	2.00041	1.03523	1.01128	1.18838	1.12308	1.52486	2.48964	1.39541	1.95162	1.93013	2.05875	2.02523	1.92448	2.97526	2.14424	2.3646	2.17219	2.0134	2.46252	2.29515	3.12439	2.40538	3.5665	3.93278	2.87713	1.40023
BGDC	N/A	SA_00137	Cow Genomic DNA Contamination	0.000111164	0.000130515	0.000152862	0.0001187	0.000125874	0.00019034	0.000138243	0.000128596	0.000148007	8.66623e-05	0.000140711	0.000106524	0.00019034	0.000133474	0.000119067	0.000138124	0.00028657	0.000107482	0.000129124	0.000137705	0.000153012	0.000153096	0.000107336	0.000126407	0.000116385	0.000120258	0.000192147	0.000135938	0.000135811	0.000132231	0.000146604	0.000122129	0.000163085	0.000198932	0.000149799	0.000143762	0.000203744	0.000140062	0.000182354	0.000402938	0.000157277	0.000205023	0.000197887	0.00022511	0.000197833	0.000172315
RTC	N/A	SA_00104	Reverse Transcription Control	1.53072	1.69842	2.09923	1.62654	1.69764	3.41483	2.01123	1.78624	2.12079	1.39885	2.34271	1.47736	3.30721	2.07219	2.0292	2.08068	2.88046	1.05918	1.3572	1.69845	1.85086	1.52278	0.980099	0.953002	1.01538	0.925971	2.22755	1.2708	1.17542	1.15984	1.39593	1.14669	1.45867	2.31041	1.44116	1.21076	1.95207	1.27232	1.60121	3.32108	1.94572	1.88386	3.28002	2.98206	3.24755	2.40343
RTC	N/A	SA_00104	Reverse Transcription Control	1.56431	1.64364	2.04777	1.5966	1.62583	3.18206	1.94337	1.72287	2.00028	1.28012	2.29533	1.48928	2.89238	1.94671	2.05099	2.12415	2.79002	1.04084	1.33393	1.56572	1.81761	1.51261	0.952559	0.878923	1.00428	0.990387	2.24578	1.26409	1.04548	1.12365	1.32695	1.07197	1.40409	2.1848	1.35949	1.33499	1.76644	1.16755	1.52087	3.07148	1.9122	1.79559	3.25532	2.77255	2.94285	2.22451
RTC	N/A	SA_00104	Reverse Transcription Control	1.47548	1.7442	2.01356	1.5498	1.62626	3.11028	1.91993	1.69339	2.02125	1.28095	2.06751	1.54802	2.92769	1.92314	1.75841	2.09013	2.7823	0.835506	1.35216	1.56049	1.72983	1.49111	0.905407	0.887258	0.898188	0.907403	2.16811	1.20958	1.11005	1.10921	1.26565	1.04412	1.39863	2.17238	1.35001	1.20049	1.87133	1.24294	1.37131	2.92228	1.84213	1.74175	2.95136	2.98148	2.87138	2.10687
PPC	N/A	SA_00103	Positive PCR Control	0.999329	1.15046	1.49203	1.08017	1.5455	2.11145	1.39649	1.11417	1.43874	0.731375	1.91526	0.998642	1.99203	1.36504	1.35855	2.61849	6.97113	2.00037	3.38847	1.23773	2.92912	4.55943	3.05321	2.92078	3.51076	3.14474	1.36147	3.09173	3.73452	3.89096	4.138	3.31349	5.51431	2.72212	3.88557	3.8298	8.28162	4.16428	5.44466	11.0597	2.0322	5.80204	2.8575	2.09231	1.67023	2.79393
PPC	N/A	SA_00103	Positive PCR Control	0.960507	1.12883	1.40324	1.10676	1.62101	1.63419	1.30909	1.15525	1.34942	0.779089	1.50976	1.02241	2.34846	1.36073	1.10895	1.45007	6.74721	2.27313	2.97491	1.34673	2.65017	4.46296	2.63284	3.33674	3.14122	3.17668	1.50288	3.04222	3.59408	3.74714	3.74226	3.60119	5.40992	2.1017	3.69938	4.19211	7.8286	4.20983	4.87728	10.8699	1.93714	5.65247	2.67646	2.76579	1.63373	2.09518
PPC	N/A	SA_00103	Positive PCR Control	1.14181	1.06601	1.51621	1.19917	1.84114	0.00019034	1.12742	1.23821	1.46963	0.8444	1.55201	1.05242	1.57653	1.28887	1.26635	1.50756	6.37357	2.54351	3.10706	1.31071	2.68479	4.39876	2.82227	3.04446	2.98642	3.06094	1.59718	2.985	3.61609	3.87286	3.69414	3.82266	5.43694	2.16312	3.76763	4.28389	7.36774	4.16381	5.27487	11.8026	1.73819	5.77184	2.57192	3.06192	1.3634	2.18781
[truncated: 46 more columns]
